# Supplementary material for: How small is TOO small? New liver constraint is needed— Proton therapy of hepatocellular carcinoma patients with small normal liver
Source: PLoS One. 2018 Sep 11;13(9):e0203854. doi: 10.1371/journal.pone.0203854 (PMC6133378; doi:10.1371/journal.pone.0203854)
Supplement: S1 Table — (XLSX) [file pone.0203854.s001.xlsx]

## Sheet: Supplementary 1
patient no.	age	sex	Body weight	Body height	BSA	Liver cirrhosis	Prior treatment for HCC								AJCC 7th stage	Location of Tumor Thrombosis	Tumor number	Sum of tumor size(cm)	Prior RT history		Toxicity							In-Fied response	Pretreatment Lab data										Worst post-treatment data in 3 monts									AFP after PBT
							operation	Pathology (op or biopsy)	RFA	TACE	Chemotherapy	HAIC	Immunotherapy	Sorafenib							Dermatitis	Diarrhea	Rib fracture	Esophagitis	Duodenal and Gastric Ulcer	Colitis	Image study		Platelete	INR	Albumin	Bil. T.	Alk-P	AST	ALT	AFP	Acites	Child-Pugh class	Platelete	INR	Albumin	Bil. T.	Alk-P	AST	ALT	Acites	Child-Pugh class	1 month	cause of elevation
1	84	male	49.1	158	1.48	HBV	S5 segmentectomy	hepatocellular carcinoma	-	yes	-	-	-	-	T4N1M0	-	Multiple	2.8	-		0	0	0	0	0	0	-	PR	133	1	3.86	0.7	149	40	36	199.1	-	A	124	1	3.77	0.4	162	76	75	-	A	74.9	-
2	76	female	54.9	153.2	1.51	HCV	-	-	-	-	-	-	-	-	T3bN0M0	Right portal vein	Solitary	4.5	-		0	0	0	0	0	0	-	CR	134	-	3.97	0.4	56	83	69	2784.4	-	A	103	1.07	3.7	1.3	94	211	178	-	A	67.5	-
3	88	female	55.6	145.7	1.47	HCV	-	-	yes	yes	-	-	-	-	T2N0M0	-	Multiple	3.4	-		1	0	0	0	0	0	-	CR	91	1.1	3.41	0.8	87	166	119	5.5	-	A	74	1.2	2.83	1.3	104	172	105	-	A	12.7	-
4	79	female	54.2	155.2	1.52	HBV	-	-	-	-	-	-	-	-	T3bN0M0	S6 segmental hepatic vein	Solitary	10.7	-		1	0	0	0	0	3	Colonoscope: Coilonic mucosal lesion with angioectasia, hepatic flexure, r/o radiation colitits	PR	105	1	4.15	0.5	90	38	23	255.2	-	A	84	1.3	4.37	1	91	42	27	-	A	33.7	-
5	73	male	49	157.5	1.47	HCV	-	-	-	yes	-	-	-	yes	T3bN1M0	Right portal vein	Solitary	10	-		1	0	0	0	0	0	-	CR	63	1.1	2.96	1.8	-1	80	66	1389.1	-	A	85	1.1	3.23	1.5	-	76	49	-	A	13.8	-
6	48	male	74.2	166	1.82	HCV	-	-	-	yes	-	-	-	-	T3aN1M0	-	Solitary	6.81	-		1	0	0	0	0	0	-	SD	81	-	4.2	1	77	27	13	4.1	-	A	113	-	3.9	1	84	29	20	-	A	2.7	-
7	65	female	50	149.8	1.43	none	-	-	-	-	-	-	-	yes	T4N0M0	Middle hepatic vein and IVC	Multiple	10	RT to right atrium and IVC thrombosis 5000cGy/25fx		3	0	0	0	0	0	-	CR	89	1.2	4.42	1	-	74	44	86762.3	-	A	61	1.3	4.01	1	-	96	68	-	A	9086.6	-
8	62	male	61.6	159.5	1.64	HBV	right hepatectomy	hepatocellular carcinoma	-	yes	-	yes	-	yes	T3bN1M0	Right portal vein	Solitary	2.4	-		1	0	0	0	0	0	-	CR	62	-	3.26	0.6	-	69	67	121.3	-	A	45	1.26	2.9	2.3	184	63	67	-	B	271.1	Distant mets 3 months later
9	77	female	72	160	1.75	HCV	-	-	-	yes	-	-	-	-	T3bN0M0	Right portal vein	Solitary	9.5	-		2	0	0	1	0	0	asymptomatic esophagitis, but esophagitis was occasionally found in panendoscope study	PD	116	1.2	3.38	1	94	105	94	72.1	-	A	82	1.2	2.98	1.5	112	108	54	-	B	211.4	In-field progression
10	77	male	64.2	159.1	1.66	HBV	S5 wedge resection/ lateral segmentectomy	hepatocellular carcinoma	-	-	-	-	-	-	T1N0M0	-	Solitary	1.2	-		1	0	0	0	0	0	-	CR	155	1.1	4.31	0.6	50	25	14	-	-	A	146	1.1	4.43	0.8	56	30	23	-	A	202.2	Regional lymph node mets 3 month later
11	66	female	60	152	1.56	HBV	-	hepatocellular carcinoma	-	-	-	-	-	yes	T3bN0M0	Right portal vein	Multiple	8.1	-		2	0	0	0	0	0	-	CR	191	1.1	3.92	0.7	122	88	86	22.7	-	A	133	1.1	3.73	1.4	119	53	34	-	A	41.9	Hepatic progression 3 months later
12	64	male	75	161.5	1.8	HBV	S7/8 wedge resection, HCC	hepatocellular carcnoma	yes	yes	-	-	-	-	T2N0M0	-	Solitary	5.8	-		1	0	0	0	0	0	-	PR	95	1.1	3.54	1	-	29	24	22.4	-	A	72	1.12	3.8	1	57	79	48	-	A	22.4	-
13	79	male	52	157.7	1.51	HCV	-	-	-	yes	-	-	-	-	T1N0M0	-	Solitary	5.5	-		1	0	0	0	0	0	-	PR	187	1.2	3.61	0.5	61	67	74	5.5	-	A	174	-	3.67	0.6	67	79	82	-	A	7.2	-
14	63	male	53.5	159.6	1.54	HCV	-	-	-	-	-	-	-	-	T1N0M0	-	Solitary	3.8	-		1	0	0	0	0	0	-	CR	45	1.3	3.72	1.9	114	37	26	13.3	moderate	B	62	1.2	3.69	2.4	104	37	25	-	A	13	-
15	71	female	39.1	144.5	1.26	HBV	-	-	-	yes	-	-	-	-	T4N0M0	IVC	Multiple	17.6	-		3	0	0	3	0	0	symptomatic esophagitis with nutrition support, but without panendoscope study	SD	200	1.2	-	0.6	-	96	42	6.1	-	A	95	1.1	3.49	0.4	81	115	32	-	A	5.1	-
16	73	male	66.2	169.9	1.77	HBV	-	-	yes	-	-	-	-	-	T1N0M0	-	Solitary	5.7	-		1	0	0	0	0	0	-	CR	33	1.3	4.26	1.5	95	57	56	46.2	-	A	33	1.3	3.6	1.5	149	60	46	-	A	59.7	Hepatic progression 1 months later
17	46	male	50.2	174.6	1.6	HBV	-	-	-	-	-	yes	-	-	T3bN0M0	Main portal vein and right portal vein	Multiple	6.2	-		3	0	0	0	0	0	-	PR	25	1.3	3.04	1.7	-	93	33	3765	moderate	B	57	1.4	2.73	2.5	151	93	24	moderate	C	2191.4	-
18	76	male	62.9	167.8	1.71	HBV	-	-	-	-	-	-	-	-	T3aN0M0	-	Multiple	13.43	-		1	1	0	0	0	0	-	PR	113	1.1	3.89	0.5	71	37	25	378.7	-	A	142	1	3.54	0.6	85	53	77	-	A	145.4	-
19	59	male	66.8	172.8	1.8	HBV	-	-	yes	yes	-	-	-	-	T1N0M0	-	Solitary	2.2	-		1	0	0	0	0	0	-	CR	139	1.1	4.64	0.9	93	29	24	2.7	-	A	116	1.1	3.59	0.7	264	85	75	-	A	2.8	-
20	62	male	62.6	157.2	1.63	HBV	-	hepatocellular carcnoma	-	yes	-	yes	-	-	T3bN0M0	Main portal vein, left, and right portal vein	Multiple	18.6	-		1	0	0	0	0	0	-	PR	356	1.1	3.48	0.7	220	84	39	191.5	-	A	363	1.2	3.6	1	361	74	29	-	A	368	Hepatic progression 3 months later
21	77	male	58.6	153.5	1.56	HBV	-	hepatocellular carcnoma	-	-	-	-	-	-	T1N0M0	-	Solitary	5	-		0	0	0	0	0	0	-	SD	91	1.2	3.55	1.2	70	65	45	3.1	-	A	Missing data but within normal range in one year follow up				-	74	58	-	-	-	-
22	75	female	42.7	147.6	1.32	HBV	wedge biopsy, Right lobe resection	hepatocellular carcnoma and Cirrhosis	-	-	-	yes	-	yes	T3bN0M0	Right portal vein	Solitary	9	-		1	0	0	0	0	0	-	CR	150	1	4.34	0.5	109	61	51	1453	-	A	81	1.2	3.02	1	187	64	42	-	A	19.1	-
[truncated: 25 more columns]
